# Supplementary material for: App-Supported Lifestyle Interventions in Pregnancy to Manage Gestational Weight Gain and Prevent Gestational Diabetes: Scoping Review
Source: J Med Internet Res. 2023 Nov 10;25:e48853. doi: 10.2196/48853 (PMC10674147; doi:10.2196/48853)
Supplement: Multimedia Appendix 5 [file jmir_v25i1e48853_app5.xlsx]

## Sheet: Tabelle1
ID	Study name/acronym	Design (Pilot/Feasibility = 1) (Efficacy/Effectiveness = 2)	Study arms (Two = 1) (Three = 2)	Sample size (≤ 100 = 1) (> 100 - 1000 = 2) (> 1000 = 3)	Recruitment status (Recruiting = 1) (Completed = 2) (Active, not recruiting = 3) (Unknown = 4) (Withdrawn/Terminated = 5)	Recruitment timing (Preconception = 1) (First Trimester = 2) (Second Trimester = 3) (Third Trimester = 4) (Unknown = 5)	Country (USA = 1) (Europe = 2) (Asia = 3) (Australia = 4) (Canada = 5) (Multiple = 6)	Population (All BMI Categories = 1) (NW + OW + OB = 2) (OW + OB = 3) (OB = 4) (High risk for GDM = 5)	GWG outcome assessed (Yes = 1) (No = 2)	GDM outcome assessed (Yes = 1) (No = 2)	GWG outcome published (Yes = 1) (No = 2) (NA = 0)	GDM outcome published (Yes = 1) (No = 2) (NA = 0)	GWG effective (Yes = 1) (No = 2) (NA = 0)	GDM effective (Yes = 1) (No = 2) (NA = 0)	Intervention duration (Preconception (+ pregnancy) = 1) (Pregnancy only = 2) (Pregnancy + pp = 3) (I1 Pregnancy only, I2 Pregnancy + pp = 4) (Ucertain = 5)	Mode of delivery (App only = 1) (App + Technology = 2) (App + Non-Technology = 3) (App + Technology + Non-Technology = 4)	Lifestyle content (Diet only = 1) (PA only = 2) (Well-being/sleep only = 3) (Diet + PA = 4) (Diet + PA + Well-being/Sleep = 5) (Uncertain = 6)	Automated/ personalized/visual feedback/action based on data/goals (either personal or via app) (Yes = 1) (No = 2)	Individual, structured coaching sessions (via app, phone or face-to-face) (Yes = 1) (No = 2)	Adaptive (Yes = 1) (No = 2)	Any BCT/ BCT framework (Yes = 1) (NA = 0)	BCT/ BCT framework (BCT = 1) (Motivational Interviewing = 2) (SMART goals = 3) (Social cognitive theory = 4) (Transtheoretical model = 5) (Behavior change Wheel = 6) (Self-determination-theory = 7) (Information-Motivation-Behavioral Skills = 8) (COACH = 9) (Theory of Planned Behavior = 10) (Other = 11) (NA = 0)	Any implementation science framework (Yes = 1) (NA = 0)	Implementation science framework (Intervention Mapping = 1) (EPIS = 2) (RE-AIM = 3) (PRECIS-2-PS = 4) (NA = 0)	Control group (Standard care = 1) (Oral/Written information = 2) (Mobile app/ Website/ Technology alternative = 3) (Wearables = 4)	Type of app (mHealth = 1) (eHealth = 2) (mHealth & eHealth app = 3) (hybrid = 4) (Unknown = 5)	Origin of app (developed/adapted = 1) (commercial = 2) (developed/adapted & commercial = 3) (Unknown = 4)	Self-monitoring/ tracking via app (Yes = 1) (No = 2)	Educational content in app (Yes = 1) (No = 2)	Prompts/alerts via app (Yes = 1) (No = 2)	Goal setting in app (Yes = 1) (No = 2)	Feedback in app (Yes = 1) (No = 2)	Peer support in app (Yes = 1) (No = 2)	Professional support (coaching) in app (Yes = 1) (No = 2)	Gamification/ rewards in app (Yes = 1) (No = 2)	Tracking device (Yes = 1) (No =2)	Wearable activity tracker (Yes = 1) (No = 2)	Bluetooth-connected weight scale (Yes = 1) (No = 2)	Blood pressure cuff (Yes = 1) (No = 2)
1	BabyScripts [53,91-93,133-135]	2	1	2	2	2	1	1	1	2	1	0	1	0	2	2	1	1	2	1	0	0	0	0	1	1	1	1	1	1	1	1	2	2	2	1	2	1	1
2	Begin Better [25,54,94]	2	1	2	1	1	4	3	1	1	2	2	0	0	1	3	5	1	1	2	1	1 & 8	1	1	3	2	1	1	1	1	1	1	1	2	2	2	2	2	2
3	BlossomUP [55,140]	1	2	1	4	3	1	1	1	1	1	2	2	0	2	2	2	1	2	2	0	0	0	0	1	1	2	1	2	1	1	1	2	2	2	1	1	2	2
4	Bump2Baby and Me [56,95]	2	1	2	1	3	6	5	1	1	2	2	0	0	3	2	5	1	1	1	1	1 & 6	1	2 & 3	3	1	1	1	1	1	1	2	1	1	2	1	2	1	2
5	BumptUp [57]	1	1	1	3	3	1	1	1	1	2	2	0	0	3	1	2	2	2	2	0	0	0	0	2	1	1	1	1	1	1	2	1	1	2	2	2	2	2
6	BurnAlong [58]	1	1	1	5	5	1	5	1	1	2	2	0	0	2	2	2	1	2	2	0	0	0	0	1	3	2	1	1	1	2	1	2	2	2	1	1	2	2
7	DIGITAL-G [59]	2	1	3	4	2	3	5	2	1	0	2	0	0	2	3	5	1	1	1	0	0	0	0	1	1	4	1	1	2	2	1	2	2	2	2	2	2	2
8	Eating4Two [40,60,96,97]	2	1	3	1	3	4	1	1	1	2	2	0	0	2	1	1	1	2	1	1	8	0	0	2	1	1	1	1	1	2	1	2	2	2	2	2	2	2
9	E-HEALTH [61]	2	1	3	2	4	2	1	1	2	2	0	0	0	2	1	4	2	2	2	0	0	0	0	3	2	4	2	1	2	2	2	2	2	2	2	2	2	2
10	e-Moms Roc [62,98-100]	2	2	3	2	3	1	2	1	2	1	0	2	0	4	1	4	1	2	2	1	1 & 11	0	0	3	2	1	1	1	1	1	1	1	2	1	2	2	2	2
11	ePPOP-ID [63,101]	2	1	2	1	3	2	4	1	1	2	2	0	0	3	2	5	2	2	2	1	1	0	0	2	2	1	1	1	1	2	2	1	2	1	2	2	2	2
12	Fit MUM [41,64]	1	2	1	2	3	4	4	1	2	1	0	2	0	2	4	4	1	1	2	1	3 & 7	0	0	4	1	2	1	2	2	2	2	2	2	2	1	1	2	2
13	FitMum [65,102]	2	2	2	3	3	2	2	1	1	2	2	0	0	2	4	2	1	1	2	1	1 & 2 & 7	1	3	4	1	2	1	2	2	2	2	2	2	2	1	1	2	2
14	GeMuKi [66,103,104]	2	1	3	2	2	2	1	1	1	1	1	1	2	3	3	4	1	1	2	1	2 & 3	0	0	1	1	1	2	1	1	2	2	2	2	2	2	2	2	2
15	GlycoLeap [105]	1	1	1	2	3	3	3	1	2	1	0	2	0	2	1	1	1	2	2	0	0	0	0	2	1	2	1	2	2	2	1	2	1	2	2	2	2	2
16	GROWell [67,106]	2	1	2	1	3	1	3	1	1	2	2	0	0	3	2	1	1	2	2	1	11	0	0	3	1	1	1	2	1	1	1	2	2	2	1	2	1	2
17	H42/H4U Pilot [42,69]	1	1	1	2	3	1	2	1	2	1	0	2	0	3	4	5	1	1	2	1	1 & 2 & 9	0	0	2	1	2	1	2	2	2	2	2	2	2	2	2	2	2
18	H42/H4U Effectiveness [68,107,132]	2	1	2	1	3	1	3	1	1	2	2	0	0	3	2	5	1	1	1	1	1 & 2 & 3 & 9	1	4	1	3	3	1	1	2	2	1	2	2	2	1	2	1	2
19	Health Empowerment Program [70,138]	2	1	1	2	3	3	3	1	2	1	0	2	0	2	2	4	1	2	2	1	1 & 4	0	0	1	1	1	1	1	2	1	1	2	2	1	1	1	2	2
20	Healty for my Baby [71,108]	2	1	1	1	1	5	3	1	1	2	2	0	0	1	3	5	1	1	1	1	2 & 3	0	0	1	1	1	1	1	1	1	2	2	2	2	2	2	2	2
21	Healthy Mom2B [72,141]	2	1	2	2	3	1	2	1	2	1	0	2	0	2	2	4	1	2	2	1	4 & 10	0	0	3	3	3	1	1	2	1	1	1	2	1	2	2	2	2
22	Healthy Mom Zone [73,109,110]	1	1	1	2	3	1	3	1	2	1	0	2	0	2	4	4	1	1	1	1	1 & 10 & 11	0	0	1	1	2	1	1	2	2	2	2	2	2	1	1	1	2
23	Healthy Moms [26,38,74,111,112]	2	1	2	2	2	2	1	1	2	1	0	2	0	2	1	4	1	2	2	1	1 & 4	0	0	1	1	1	1	1	1	1	1	2	2	2	2	2	2	2
24	HHIPBe [75,137]	1	1	1	1	5	2	3	1	2	2	0	0	0	3	3	4	2	1	2	0	0	0	0	1	5	4	1	2	2	2	2	2	2	2	2	2	2	2
25	INTER-ACT [76,113,114]	2	1	3	4	1	2	5	1	1	2	2	0	0	1	4	5	1	1	2	1	1 & 3 & 4	0	0	1	1	1	1	1	1	1	1	2	2	2	1	1	1	2
26	Kaiser Permanente [77]	2	1	3	1	3	1	3	1	2	2	0	0	0	5	2	6	1	1	1	1	2	0	0	1	4	1	1	2	2	2	2	2	2	2	1	2	2	2
27	LGI Diet [78,115]	2	1	2	2	3	3	3	1	1	1	1	1	2	2	4	1	1	1	2	0	0	0	0	2	1	2	1	1	2	2	2	2	2	2	2	2	2	2
28	mHELP [116]	0	0	0	0	0	0	0	0	0	0	0	0	0	0	0	0	0	0	0	0	0	0	0	0	2	1	1	1	1	1	1	1	1	2	1	1	2	2
29	Mobile Medical Platform [79]	2	1	3	1	2	3	1	1	1	2	2	0	0	2	3	4	2	1	2	0	0	0	0	1	5	4	1	2	2	2	2	2	2	2	2	2	2	2
30	MOMFIT [80,117,118]	2	1	2	2	3	1	3	1	1	1	1	1	2	2	2	5	1	1	2	1	2	0	0	3	1	2	1	2	2	2	2	2	2	2	2	2	2	2
31	MyHealthyPregnancy App [119]	0	0	0	0	0	0	0	0	0	0	0	0	0	0	0	0	0	0	0	0	0	0	0	0	1	1	1	1	1	2	1	2	2	1	1	2	1	2
32	NEAT!2 [81]	1	1	1	1	3	1	2	1	1	2	2	0	0	2	1	2	1	2	2	0	0	0	0	3	1	2	2	2	1	2	2	2	2	2	2	2	2	2
33	PaMPPr [82]	1	1	2	4	4	5	1	2	1	0	2	0	0	5	4	3	2	2	2	0	0	0	0	4	1	2	2	1	2	2	2	2	2	2	1	1	2	2
34	Pas & Pes [83,120]	2	1	2	5	3	2	4	1	1	1	1	1	2	2	2	2	1	1	2	1	4	0	0	2	1	2	1	1	1	1	1	2	1	1	1	1	2	2
35	Pears [39,84,121-123,136]	2	1	2	2	3	2	3	1	1	1	1	1	2	2	4	4	1	1	2	1	1 & 3 & 4 & 6	0	0	1	1	1	2	1	1	2	2	2	2	2	2	2	2	2
36	PLAN [85,124,125]	1	1	1	2	2	4	3	1	1	1	2	2	0	2	4	5	1	1	2	1	1& 3	0	0	1	2	1	1	1	1	1	1	2	2	2	2	2	2	2
37	PurUmeed Aaghaz [86,126]	2	1	2	1	2	3	1	1	1	2	2	0	0	2	1	4	1	2	2	1	5 & 10	0	0	2	1	1	1	1	1	2	1	2	2	2	2	2	2	2
38	Smart Moms [87,127]	1	2	1	2	2	1	3	1	2	1	0	1	0	2	2	4	1	1	2	1	1 & 3	0	0	1	1	1	1	1	2	1	1	2	2	2	1	1	1	2
39	Smart Moms Canada [128]	0	0	0	0	0	0	0	0	0	0	0	0	0	0	0	0	0	0	0	0	0	0	0	0	1	1	1	1	2	1	1	2	2	2	1	1	1	2
40	Smart Moms in WIC/ Healthy Beginnings [88,129]	2	1	2	1	3	1	2	1	0	2	0	0	0	3	2	4	1	2	1	1	1	0	0	1	1	1	1	2	1	1	1	2	2	2	1	1	1	2
41	SpringMom [89,130]	2	1	2	1	4	3	3	1	1	2	2	0	0	3	2	5	1	2	2	0	0	0	0	4	1	2	1	1	2	2	1	2	2	2	1	1	1	2
42	StartSmart [131,142]	0	0	0	0	0	0	0	0	0	0	0	0	0	0	0	0	0	0	0	0	0	0	0	0	1	1	1	1	2	2	1	2	2	2	2	2	2	2
43	STRIDE [90,139]	1	1	1	2	2	1	3	1	2	1	0	2	0	2	4	4	1	1	2	1	1 & 2 & 4 & 5	0	0	1	2	1	1	1	2	1	1	2	2	2	1	1	1	2
